# Supplementary material for: A quantitative amplitude of vagus nerve obtained by intraoperative neuromonitoring predicts postoperative vocal cord paralysis among patients in thyroid/parathyroid surgery as a second option
Source: Surg Open Sci. 2025 Jan 4;23:57–65. doi: 10.1016/j.sopen.2024.12.009 (PMC11773083; doi:10.1016/j.sopen.2024.12.009)
Supplement: Supplementary Table 1 — PPV and NPV for VCP. [file mmc1.xlsx]

## Sheet: Supplementary Table 1
	Supplementary table 1. PPV and NPV for VCP
		V2	V2/V1	R2	R2/R1
	PPV*	0.565657	0.56383	0.525253	0.370629
	NPV**	0.977941	0.975379	0.973064	0.972777
	*PPV, positive predictive value for VCP. **NPV, negative predictive value for VCP.
