# Supplementary material for: A quantitative amplitude of vagus nerve obtained by intraoperative neuromonitoring predicts postoperative vocal cord paralysis among patients in thyroid/parathyroid surgery as a second option
Source: Surg Open Sci. 2025 Jan 4;23:57–65. doi: 10.1016/j.sopen.2024.12.009 (PMC11773083; doi:10.1016/j.sopen.2024.12.009)
Supplement: Supplementary Table 2 — Characteristics of RLNs at risk. [file mmc2.xlsx]

## Sheet: Sheet1
	Supplementary table 2. Characteristics of RLNs at risk
	in validation set (n=177)*
	Variables	No. of RLN (%) (n=177)
	Gender
	male	40 (22.6)
	female	137 (77.4)
	Age
	=<55	112 (63.3)
	>55	65 (36.7)
	malignancy of disease
	benign	75 (42.4)
	malignant	102 (57.6)
	Large goiter or mass**
	Yes	27 (15.3)
	No	150 (84.7)
	Mediastinal extension
	Yes	21 (11.9)
	No	156 (88.1)
	Gross extrathyroidal extension
	Yes	26 (14.7)
	No	151 (85.3)
	Past history of surgery of radiation therapy involving paratracheal area
	Yes	15 (8.5)
	No	162 (91.5)
	Anatomical variation of vessels***
	Yes	2 (1.1)
	No	175 (98.9)
	RLN shaving on a side of RLN at risk
	Yes	7 (4.0)
	No	170 (96.0)
	Central neck lymph node dissection
	Yes	83 (46.9)
	No	94 (53.1)
	V1 amplitude (µV)
	>= 500	117 (66.1)
	<500	60 (33.9)
	*Cases with RLN resection were excluded from the validation set.
	**Large goiter>100g or mass>6cm. ***Includes aberrant right
	subclavian artery and right aortic arch.
